# Supplementary material for: Management and Outcome of Young Women (≤40 Years) with Breast Cancer in Switzerland
Source: Cancers (Basel). 2022 Mar 4;14(5):1328. doi: 10.3390/cancers14051328 (PMC8909610; doi:10.3390/cancers14051328)
Supplement: Supplementary file 1 [file cancers-14-01328-s001.zip]

Archive with 1 entries (1 files):
- cancers-1583503-supplementary.pdf
